# Supplementary material for: Evidence of on-going transmission of Shiga toxin-producing Escherichia coli O157:H7 following a foodborne outbreak
Source: Epidemiol Infect. 2021 Jun 7;149:e147. doi: 10.1017/S0950268821001278 (PMC8251666; doi:10.1017/S0950268821001278)
Supplement: Supplementary file 1 [file S0950268821001278sup001.xlsx]

## Sheet: Enviromental sampling
Sample Type	Area	Comments
Straw	Adventure Barn	Visible debris within straw
Straw	Adventure Barn
Sock	Adventure Barn	Terrain Haybales
Sock	External	From hand wash facilities up past wallaby section to sheep gate at end and back down the other side
Sock	External	From gold ball purchase area left loop around animal pens and back
Sock	Internal Petting Area	Walk around public path through internal petting area
Sock	Wallaby Enclosure	Walk around wallaby enclosure
Sock	Golf
Sand	Sandpit – External
Swab	Indoor Play	Shoe holder
Swab	Adventure Barn	Blue high chair
Swab	Adventure Barn	Climbing wall
Swab	Indoor Play	Soft play area slide
Swab	Indoor Play	Soft play ball bit area
Swab	External	Golf club handle
Swab	Adventure Barn	Picnic table – plastic covering
Swab	Adventure Barn	Childs slide
Swab	Adventure Barn	Handle from LH facing slide in barn
Swab	Adventure Barn	Go kart handle
Swab	Adventure Barn	Picnic table wood barn area
Swab	Indoor Petting Area	Petting area
Swab	Indoor Petting Area	Petting area for rabbit guinea pigs
Swab	Indoor Petting Area	Soap dispenser

## Sheet: Animal sampling
Sample	E. coli O157 culture result
1 (GUINEA PIGS)	Not Isolated
2 (DONKEY)	Not Isolated
3 (DONKEY)	Not Isolated
4 (RABBITS (NR GP))	Not Isolated
5 (SHEEP)	Not Isolated
6 (SHEEP)	Not Isolated
7 (RABBITS (NR DONKEY))	Not Isolated
8 (GOAT)	Not Isolated
9 (GOAT)	Not Isolated
10 (CATTLE)	Not Isolated
11 (CATTLE)	Not Isolated
12 (CATTLE)	Not Isolated
13 (PIGS)	Not Isolated
14 (PIGS)	Not Isolated
15 (ALPACA)	Not Isolated
16 (GOATS)	Not Isolated
17 (GOATS)	Not Isolated
18 (SHEEP)	Not Isolated
19 (CATTLE/SHEEP)	Not Isolated
20 (CATTLE/SHEEP)	Not Isolated
21 (CATTLE/SHEEP)	Not Isolated
22 (SHEEP)	Not Isolated
23 (WALLABIES)	Not Isolated
24 (WALLABIES)	Not Isolated
25 (WALLABIES)	Not Isolated
26 (PIG (NEXT TO WALLABIES))	Not Isolated
